# Supplementary material for: Evolutionary conformation model of salivary gland lithiasis
Source: Front Oral Health. 2025 Jun 5;6:1610977. doi: 10.3389/froh.2025.1610977 (PMC12176897; doi:10.3389/froh.2025.1610977)
Supplement: Supplementary file 2 [file Table2.xls]

## Sheet: Epidemiology and XRD data
Stone number ®	CS001	CS002	CS003	CS004	CS005	CS006	CS007	CS008	CS009	CS010	CS011	CS012	CS013	CS014	CS015	CS016	CS017	CS018	CS019	CS020	CS021	CS022	CS023	CS024	CS025	CS026	CS027	CS028	CS029	CS030	CS031	CS032	CS033	CS034	CS035	CS036	CS037	CS038	CS039	CS040	CS041	CS042	CS043	CS044	CS045	CS046	CS047	CS048	CS049
Patient number ®	P001	P002	P003	P004	P005	P006	P007	P008	P009	P010	P011	P012	P013		P014	P015		P016	P017	P018	P019	P020	P021	P022	P023	P024	P025	P026	P027	P028		P029	P030	P031	P032	P033	P034	P036		P037	P038	P039		P040	P041	P042	P043	P044	P045
Size	4,5 mm	8 x 6 mm	6 x 3 mm	3 mm	2 mm	10 mm	8 mm	5 x 2 x 1,5 mm	9 x 6 x 6 mm	10 x 6 x 4 mm	5 x 3,5 x 1,5 mm	12 x 9 x 8,5 mm	9 x 5 x 3 mm	3,5 x 3 x 3 (1) / 3 x 2,5 x 1,5 (2) / 3,5 x 3 x 2 (3) mm	6 x 5 x 4 mm	7 x 6 mm	3 mm	7 x 4 mm	8 x 5 mm	2 mm	CS22S = 21 x 8 mm. CS22N = 9 mm	8 x 2 x 3,5 mm	2 - 3 mm	9 x 7 x 6 mm	3 - 2 mm	4 x 2 mm	4,5 x 2 mm	4 x 1 mm	10 x 7 x 7 mm	7 x 5 mm	6 x 2 mm	3,5 x 3,5 mm	2 x 2 mm	6 x 2 mm	4 x 2 mm + 4 x 3 mm	5 x 3 mm	7 x 5 mm	3 x 2 mm	9 x 8 x 6 mm	16 x 12 x 8 mm	2 mm	3 x 2 mm	10 x 8 x 8 mm (1 y 2)	4 x 3,5 x 1,5 mm	3 x 2,5 mm	6 x 2 mm	8 x 4 mm	Trozo grande: 5 x 3 mm	15 x 7 x 5 mm
Weight	38 mg	146,5 mg	44,1 mg	18,7 mg	11,0 mg	519,7 mg	83,8 mg	16,0 mg	280 mg	174,5 mg	24,9 mg	664,8 mg	121,1 mg	10,6 (1) / 9,6 (2) / 10,5 (3) mg = 31,3 mg total	122,6 mg	175,8 mg	12,0 mg	76,8 mg	196,3 mg	5,7 mg	1061,9 mg	67,2 mg	13,3 mg	271,5 mg	12,5 mg	7,8 mg	17,7 mg	2,8 mg	324,6 mg	139,9 mg	14,9 mg	25,8 mg	9,0 mg	44,6 mg	CS36+CS37 = 28,9 mg	22,5 mg	88,2 mg	5,3mg	362,6 mg	1.196,1 mg	6,6 mg	13,0 mg	651,6 mg (1) y 638,0 mg (2)	25,4 mg	16,9 mg	65,0 mg	112,0 mg	56,1 mg (1 y 2)	533.0 mg
Salivary gland	Submaxilar	Submaxilar	Submaxilar	Submaxilar	Submaxilar	Submaxilar	Parótida	Submaxilar	Submaxilar	Submaxilar	Parotida	Submaxilar	Submaxilar	Submaxilar	Submaxilar	Submaxilar	Submaxilar	Submaxilar	Submaxilar	Parótida	Submaxilar	Parótida	Submaxilar	Submaxilar	Submaxilar	Submaxilar	Submaxilar	Submaxilar	Submaxilar	Submaxilar	Submaxilar	Submaxilar	Submaxilar	Submaxilar	Submaxilar	Submaxilar	Submaxilar	Submaxilar	Submaxilar	Submaxilar	Parótida	Submaxilar	Submaxilar	Submaxilar	Parótida	Submaxilar	Parótida	Submaxilar	Submaxilar
Ductal system location	Ductal	Ductal	Hiliar	Ductal	Ductal	Hiliar	Ductal	Ductal	Hiliar	Ductal	Ductal	Hiliar	Ductal	Intraglandular	Ductal	Ductal	Hiliar	Ductal	Ductal	Ductal	Ductal	Ductal	Ductal	Hiliar	Hiliar	Hiliar	Ductal	Ductal	Hiliar	Ductal	Ductal	Ductal	Ductal	Ductal	Ductal	Ductal	Ductal	Ductal	Hiliar	Hiliar	Ductal	Ductal	Ductal	Ductal	Intraglandular (2ª bifurcacion)	Hiliar	Ductal	Ductal	Ductal
Gender	Hombre	Hombre	Hombre	Hombre	Mujer	Mujer	Hombre	Mujer	Hombre	Hombre	Hombre	Hombre	Hombre	Hombre	Mujer	Mujer	Mujer	Hombre	Hombre	Hombre	Hombre	Hombre	Mujer	Mujer	Mujer	Hombre	Mujer	Mujer	Hombre	Hombre	Hombre	Hombre	Hombre	Hombre	Hombre	Mujer	Mujer	Mujer	Mujer	Hombre	Mujer	Hombre	Mujer	Mujer	Hombre	Hombre	Hombre	Hombre	Hombre
Age of patient	36	43	20	33	6	44	54	66	65	34	39	50	53	53	85	51	51	25	28	63	63	39	27	30	8	13	52	76	65	41	41	25	9	30	28	61	53	64	64	74	67	39	65	65	37	68	54	53	46
Years of symptoms	2	8	1	2	1	12	16	0	3	1	3	3	2	2	1	2	2	3	1	3	5	1	1	2	3	1	1	0	22	1	1	5	0.67	0.8	1	4	0.3	2	2	2	20	0.6	1.5	1.5	2	2	1	0.7	0.3
Spontaneous extrusion	NO	NO	NO	NO	NO	NO	NO	SI	NO	NO	NO	NO	NO	NO	NO	NO	NO	SI	SI	NO	NO	NO	NO	NO	NO	NO	NO	NO	NO	NO	NO	NO	NO	NO	SI	NO	NO	NO	NO	NO	NO	SI	NO	NO	NO	NO	NO	NO	NO
Submaxillectomy	NO	NO	NO	NO	NO	NO	NO	NO	SI	NO	NO	NO	NO	NO	NO	NO	NO	NO	NO	NO	NO	NO	NO	NO	NO	NO	NO	NO	NO	NO	NO	NO	NO	NO	NO	NO	NO	NO	NO	NO	NO	NO	NO	NO	NO	NO	NO	NO	NO
X-Ray diffraction (XRD) values																												Not possible
Compound 1	Octacalcium phosphate	Octacalcium phosphate	Octacalcium phosphate	Octacalcium phosphate	Octacalcium phosphate	Octacalcium phosphate	Octacalcium phosphate	Octacalcium phosphate	Octacalcium phosphate	Octacalcium phosphate	Octacalcium phosphate	Octacalcium phosphate	Octacalcium phosphate	Octacalcium phosphate	Octacalcium phosphate	Octacalcium phosphate	Octacalcium phosphate	Octacalcium phosphate	Octacalcium phosphate	Octacalcium phosphate	Octacalcium phosphate	Octacalcium phosphate	Octacalcium phosphate	Octacalcium phosphate	Octacalcium phosphate	Octacalcium phosphate	Octacalcium phosphate		Octacalcium phosphate	Octacalcium phosphate	Octacalcium phosphate	Octacalcium phosphate	Octacalcium phosphate	Octacalcium phosphate	Octacalcium phosphate	Octacalcium phosphate	Octacalcium phosphate	Octacalcium phosphate	Octacalcium phosphate	Octacalcium phosphate	Octacalcium phosphate	Octacalcium phosphate	Octacalcium phosphate	Octacalcium phosphate	Octacalcium phosphate	Octacalcium phosphate	Octacalcium phosphate	Octacalcium phosphate	Octacalcium phosphate
Weight percentage	54,1%	52,9%	49,4%	64,4%	79,5%	22,7%	26,5%	CS8N: 24,4% / CS8S: 79,5%	22,5%	26,4%	57,0%	16,5%	26,3%	65,3%	16,1%	CS17N: 24,6% / CS17S: 23,4%	61,8%	30,5%	19,9%	68,7%	CS22N: 21,3% / CS22S:36,1%	41,1%	66,7%	23,6%	71,2%	63,2%	66,1%		19,2%	0.215	0.702	0.657	0.782	0.685	0.508	0.696	0.317	0.783	22,1%	29,8%	71,8%	71,0%	CSN 19,0% // CSS 20,4%	42,4%	0.62	19,2%	CSN 41,7% // CSS 31,2%	30,6%	CS051S = 27.4% // CS051N = 27.0%
Compound 2	Hydroxyapatite	Hydroxyapatite	Hydroxyapatite	Hydroxyapatite	Hydroxyapatite	Hydroxyapatite	Hydroxyapatite	Hydroxyapatite	Hydroxyapatite	Hydroxyapatite	Hydroxyapatite	Hydroxyapatite	Hydroxyapatite	Hydroxyapatite	Hydroxyapatite	Hydroxyapatite	Hydroxyapatite	Hydroxyapatite	Hydroxyapatite	Hydroxyapatite	Hydroxyapatite	Hydroxyapatite	Hydroxyapatite	Hydroxyapatite	Hydroxyapatite	Hydroxyapatite	Hydroxyapatite		Hydroxyapatite	Hydroxyapatite	Hydroxyapatite	Hydroxyapatite	Hydroxyapatite	Hydroxyapatite	Hydroxyapatite	Hydroxyapatite	Hydroxyapatite	Hydroxyapatite	Hydroxyapatite	Hydroxyapatite	Hydroxyapatite	Hydroxyapatite	Hydroxyapatite	Hydroxyapatite	Hydroxyapatite	Hydroxyapatite	Hydroxyapatite	Hydroxyapatite	Hydroxyapatite
Weight percentage	33,2%	33,6%	39,2%	19,5%	11,4%	47,3%	60,9%	CS8N: 12,9% / CS8S: 12,0%	41,0%	34,7%	24,1%	40,8%	41,1%	20,5%	23,8%	CS17N: 36,1% / CS17S: 46,4%	19,5%	52,0%	32,1%	23,5%	CS22N: 45,6% / CS22S: 51,0%	28,5%	19,9%	39,6%	11,7%	13,6%	16,3%		18,2%	0.466		0.21	0.066	0.168	0.086	0.145	0.51	0.071	53,6%	46,0%	14,4%	15,0%	CSN 50,2% //CSS 48,8%	30,2%	11,8%	50,6%	CSN 35,6% // CSS 43,7%	36,4%	CS051S = 58.6% // CS051N = 53.7%
Compound 3	Whitlockite	Whitlockite	Whitlockite	Whitlockite	Whitlockite	Whitlockite	Whitlockite	Whitlockite	Whitlockite	Whitlockite	Whitlockite	Whitlockite	Whitlockite	Whitlockite	Whitlockite	Whitlockite	Whitlockite	Whitlockite	Whitlockite	Whitlockite	Whitlockite	Whitlockite	Whitlockite	Whitlockite	Whitlockite	Whitlockite	Whitlockite		Whitlockite	Whitlockite	Whitlockite	Whitlockite	Whitlockite	Whitlockite	Whitlockite	Whitlockite	Whitlockite	Whitlockite	Whitlockite	Whitlockite	Whitlockite	Whitlockite	Whitlockite	Whitlockite	Whitlockite	Whitlockite	Whitlockite	Whitlockite	Whitlockite
Weight percentage						21,0%			26,3%	27,5%	13,1%	27,0%	21,5%		44,8%	CS17N: 26,8% / CS17S: 12,1%			33,1%		CS22N:16,0% / CS22S: 0%	15,9%		26,3%					37,2%		0.104				0.261				13,9%	15,8%			CSN 15,4% // CSS 15,9%	11,3%	14,5%	17,2%	CSN 10,7% // CSS 13,5%	21,8%
Compound 4	Amorphous	Amorphous	Amorphous	Amorphous	Amorphous	Amorphous	Amorphous	Amorphous	Amorphous	Amorphous	Amorphous	Amorphous	Amorphous	Amorphous	Amorphous	Amorphous	Amorphous	Amorphous	Amorphous	Amorphous	Amorphous	Amorphous	Amorphous	Amorphous	Amorphous	Amorphous	Amorphous		Amorphous	Amorphous	Amorphous	Amorphous	Amorphous	Amorphous	Amorphous	Amorphous	Amorphous	Amorphous	Amorphous	Amorphous	Amorphous	Amorphous	Amorphous	Amorphous	Amorphous	Amorphous	Amorphous	Amorphous	Amorphous
Weight percentage	12,7%	13,5%	11,4%	16,1%	9,1%	8,9%	12,6%	CS8N: 62,7% / CS8S: 8,4%	10,3%	11,4%	5,0%	15,8%	11,1%	14,1%	15,3%	CS17N: 12,5% / CS17S: 18,1%	18,7%	17,6%	14,8%	7,8%	CS22N: 17,1% / CS22S:12,9%	14,5%	13,4%	10,4%	17,0%	23,2%	17,6%		25,3%	0.32	0.194	0.133	0.152	0.146	0.145	0.158	0.173	0.146	10,4%	8,4%	13,8%	14,0%	CSN 15,4% // CSS 14,9%	16,1%	11,7%	0.13	CSN 12,1% // CSS 11,6	8,2%	CS051S = 14.0% // CS051N = 19.3%
Compound 5
Weight percentage
[truncated: 84 more columns]

## Sheet: SEM data
Sample	C %	(1) P %	(1) Ca %	(1) O %	(1) Mg %	S %	Na %	Cl %	Si%	K%	Otros %	(1) (P % + Ca % + Mg % + O %)	(2) P %	(2) Ca %	(2) Mg%	At P	At Ca	At Mg	At Ca/At P	MCPA 0,5 (0,45-0,55)	MCPM 0,5 (0,45-0,55)	DCPA 1 (0,95-1,05)	DCPD 1 (0,95-1,05)	OCP 1,33 (1,28-1,38)	TCP 1,5 (1,45-1,55)	CDHAP 1,5 (1,45-1,55)	HAP 1,67 (1,62-1,72)	TTCP 2,0 (1,95-2,05)		AtCa+ AtMg /At P	AtMg/ AtCa (0,11-0,07)	XRD
																																Octacalcium phosphate	Hydroxyapatite	Whitlockite	Amorphous
CS1 A-3 Sp1	13.52	9.55	20.42	56.51								86.48	11.043	23.6124	0	0.356571	0.589132	0	1.65221								X			1.65221	0	54,1%	33,2%		12,7%
CS1 A-3 Sp2	14.96	8.72	18.02	58.3								85.04	10.254	21.19	0	0.331095	0.528693	0	1.5968											1.5968	0
CS1 A-3 Sp3	16.16	7.39	17.06	59.39								83.84	8.81441	20.3483	0	0.284611	0.507692	0	1.78381											1.78381	0
CS1 A-4 Sp1	12.26	10.63	21.95	55.16								87.74	12.1153	25.0171	0	0.391196	0.624179	0	1.59557						X	X				1.59557	0
CS1 A-4 Sp2	12.6	10.91	20.61	55.88								87.4	12.4828	23.5812	0	0.403062	0.588354	0	1.45971						X	X				1.45971	0
CS1 A-4 Sp3	11.91	11.13	22.06	54.9								88.09	12.6348	25.0426	0	0.407969	0.624815	0	1.53152						X	X				1.53152	0
CS1 A-5 Sp1	15.15	8.27	18.27	58.32								84.86	9.74546	21.5296	0	0.314674	0.537165	0	1.70705								X			1.70705	0
CS1 A-5 Sp2	15.31	8.66	17.21	58.83								84.7	10.2243	20.3188	0	0.330136	0.506955	0	1.53559						X	X				1.53559	0
CS1 A-7 Sp1	9.89	12.64	24.87	52.6								90.11	14.0273	27.5996	0	0.452932	0.688613	0	1.52035						X	X				1.52035	0
CS1 A-7 Sp2	21.95	3.09	7.95	66.46		0.54						77.5	3.9871	10.2581	0	0.128741	0.25594	0	1.98803									X		1.98803	0
CS1 A-7 Sp3	25.06	0.03	3.49	70.13		1.3						73.65	0.0407332	4.73863	0	0.00131525	0.118229	0	89.8913											89.8913	0
CS1 A-7 Sp4	19.68	1.42	3.55	59.76		1.58						64.73	2.19373	5.48432	0	0.070834	0.136834	0	1.93176											1.93176	0
CS1 A-8 Sp1	26.32	0.07	1.45	71.61		0.55						73.13	0.09572	1.98277	0	0.00309073	0.0494703	0	16.006											16.006	0
CS1 A-8 Sp2	15.05	8.77	17.68	58.49								84.94	10.3249	20.8147	0	0.333385	0.519329	0	1.55774						X	X				1.55774	0
CS1 B-2 Sp1	0	20.82	37.37	41.81								100	20.82	37.37	0	0.672263	0.932385	0	1.38693					X						1.38693	0
CS1 B-2 Sp1	8.94	13.29	26.3	51.48								91.07	14.5932	28.8789	0	0.471203	0.720531	0	1.52913						X	X				1.52913	0
CS2 2 Sp1	8.84	12.02	28.65	50.5								91.17	13.1842	31.4248	0	0.425708	0.784052	0	1.84176											1.84176	0	52,9%	33,6%		13,5%
CS2 2 Sp2	11.09	11.48	23.64	53.8								88.92	12.9105	26.5857	0	0.416871	0.663316	0	1.59118											1.59118	0
CS2 3 Sp1	14.19	9.09	19.44	57.29								85.82	10.5919	22.6521	0	0.342006	0.565171	0	1.65252								X			1.65252	0
CS2 3 Sp1	11.43	11.02	23.51	54.05								88.58	12.4407	26.541	0	0.401703	0.6622	0	1.64848								X			1.64848	0
CS3 3 Sp1	9.13	12.03	27.87	50.98								90.88	13.2372	30.6668	0	0.427421	0.76514	0	1.79013											1.79013	0	49,4%	39,2%		11,4%
CS3 3 Sp2	6.68	9.73	38.04	45.55								93.32	10.4265	40.763	0	0.336664	1.01704	0	3.02093											3.02093	0
CS3 3 Sp3	16.1	8.27	15.76	59.87								83.9	9.85697	18.7843	0	0.318275	0.468669	0	1.47253						X	X				1.47253	0
CS3 5 Sp1	8.66	11.85	29.39	50.1								91.34	12.9735	32.1765	0	0.418906	0.802806	0	1.91644											1.91644	0
CS3 5 Sp2	7.63	11.45	32.73	48.19								92.37	12.3958	35.4336	0	0.400252	0.884071	0	2.20879											2.20879	0
CS4 4 Sp1	19.35	5.12	12.17	63.22		0.14						80.51	6.35946	15.1161	0	0.205343	0.377149	0	1.83668											1.83668	0	64,4%	19,5%		16,1%
CS4 4 Sp2	12.5	10.8	20.06	55.61			1.02					86.47	12.4899	23.1988	0	0.40329	0.578812	0	1.43523						X	X				1.43523	0
CS4 4 Sp3	9.9	12.09	25.74	52.27								90.1	13.4184	28.5683	0	0.433272	0.712781	0	1.64511								X			1.64511	0
CS4 10 Sp1	14.64	8.02	19.99	57.34								85.35	9.3966	23.4212	0	0.30341	0.584361	0	1.92598									X		1.92598	0
CS4 10 Sp2	13.19	7.12	25.25	54.43								86.8	8.20276	29.0899	0	0.264862	0.725795	0	2.74028											2.74028	0
CS5 A-2 Sp1	7.31	13.32	30.53	48.85								92.7	14.3689	32.9342	0	0.463963	0.821711	0	1.77107											1.77107	0	79,5%	11,4%		9,1%
CS5 A-2 Sp1	21.31	0.28	0	62.86		2.78						63.14	0.443459	0	0	0.014319	0	0	0											0	0
CS5 A-3 Sp1	20.28	1.54	3.89	62.32		2.39						67.75	2.27306	5.7417	0	0.0733956	0.143256	0	1.95183									X		1.95183	0
CS5 A-3 Sp1	14.13	8.26	20.95	56.66								85.87	9.61919	24.3973	0	0.310597	0.608716	0	1.95983									X		1.95983	0
CS6 3-1	8.97329	11.9525	26.7537	52.3205								91.0267	13.1308	29.3911	0	0.423984	0.73331	0	1.72957								X			1.72957	0	22,7%	47,3%	21,0%	8,9%
CS6 3-2	5.39331	14.025	32.8427	47.739								94.6067	14.8245	34.715	0	0.478673	0.866142	0	1.80947											1.80947	0
CS6 3-3		16.4328	42.6497	40.9174								100	16.4328	42.6497	0	0.530605	1.06412	0	2.00548									X		2.00548	0
CS6 4-1	10.8731	10.6883	24.1818	53.4848				0.771991				88.3549	12.097	27.3689	0	0.390603	0.682858	0	1.74821											1.74821	0
CS6 6-1	8.34175	13.5736	26.889	51.903								92.3656	14.6955	29.1115	0	0.474508	0.726334	0	1.53071						X	X				1.53071	0
CS6 6-2	9.16442	13.6119	24.1128	53.111								90.8356	14.9852	26.5455	0	0.483861	0.662313	0	1.36881					X						1.36881	0
CS6 10-1		12.8741	47.2051	39.9207								100	12.8741	47.2051	0	0.415697	1.17777	0	2.83325											2.83325	0
CS6 10-2		12.1768	49.153	38.6702								100	12.1768	49.153	0	0.39318	1.22637	0	3.11911											3.11911	0
CS6 12-1		14.9856	44.7312	40.2832								100	14.9856	44.7312	0	0.483874	1.11605	0	2.30648											2.30648	0
CS6 12-2	9.66918	10.5746	27.4289	52.3273								90.3308	11.7065	30.3649	0	0.377995	0.757608	0	2.00428									X		2.00428	0
CS6 13-1	8.37162	13.538	26.3364	51.7539								91.6284	14.775	28.7427	0	0.477073	0.717132	0	1.50319						X	X				1.50319	0
CS7 20-1	15.41	6.6	13.51	59.99		3.36		1.13				80.1	8.2397	16.8664	0	0.266054	0.420819	0	1.5817											1.5817	0	26,5%	60,9%		12,6%
CS7 20-2	12.5098	10.2923	20.4726	56.2437				0.481577				87.0086	11.8291	23.5294	0	0.381952	0.587061	0	1.537						X	X				1.537	0
CS7 22-4	6.71275	14.6087	28.4794	50.1992								93.2873	15.6599	30.5287	0	0.505648	0.761694	0	1.50637						X	X				1.50637	0
CS8 S																																79,5%	12,0%		8,4%
C8 N																																24,4%	12,9%		62,7%
CS9 2-1	9.81258	12.0091	24.424	53.7543								90.1874	13.3157	27.0814	0	0.429954	0.675684	0	1.57152											1.57152	0	22,5%	41,0%	26,3%	10,3%
CS9 3-1	9.45864	13.1888	23.2651	54.0874								90.5414	14.5666	25.6956	0	0.470346	0.641107	0	1.36305					X						1.36305	0
CS9 4-1		5.02034	62.6311	32.3485								100	5.02034	62.6311	0	0.162103	1.56265	0	9.63986											9.63986	0
CS9 4-2	25.5644		2.98683	71.4487								74.4356	0	4.01264	0	0	0.100116	0	0											0	0
CS9 4-3	24.8641		5.19937	69.9366								75.1359	0	6.91995	0	0	0.172653	0	0											0	0
CS9 4-4	9.63105	11.34	25.7356	52.4672			0.826166					89.5428	12.6643	28.7412	0	0.408922	0.717095	0	1.75362											1.75362	0
CS9 5-1	25.8988		2.85215	71.249								74.1012	0	3.84899	0	0	0.0960327	0	0											0	0
CS9 5-2	22.0442	2.87691	7.17407	67.9048								77.9558	3.69044	9.20274	0	0.119162	0.229609	0	1.92687											1.92687	0
CS9 5-3	24.7988		4.76991	70.4313								75.2012	0	6.34287	0	0	0.158255	0	0											0	0
CS9 9-1	7.59771	13.576	27.4443	51.382								92.4023	14.6923	29.7009	0	0.474405	0.74104	0	1.56204						X	X				1.56204	0
CS9 9-2	25.2475		4.48845	70.264								74.7525	0	6.00442	0	0	0.149811	0	0											0	0
CS9 11-1	22.0407	2.65818	6.05012	69.251								77.9593	3.4097	7.76061	0	0.110097	0.193628	0	1.75871											1.75871	0
CS9 12-1	10.4001	11.5042	23.7683	54.3274								89.5999	12.8395	26.5271	0	0.41458	0.661854	0	1.59644											1.59644	0
CS9 15-1	13.9823	9.93102	17.7598	58.3269								86.0177	11.5453	20.6466	0	0.37279	0.515136	0	1.38184					X						1.38184	0
CS9 15-2	24.8367	1.67545	3.21391	70.274								75.1633	2.22908	4.2759	0	0.0719753	0.106684	0	1.48223						X	X				1.48223	0
CS9 15-3	22.2402	3.14323	7.3882	67.2283								77.7598	4.04223	9.50132	0	0.130521	0.237059	0	1.81625											1.81625	0
CS9 15-4	13.0192	9.34264	20.6515	56.9866								86.9808	10.741	23.7426	0	0.346821	0.592381	0	1.70803								X			1.70803	0
CS9 17-1	10.4277	11.7958	23.5456	54.2309								89.5723	13.169	26.2867	0	0.425219	0.655857	0	1.5424						X	X				1.5424	0
CS9 17-2	17.4739	6.99844	13.2859	62.2417								82.5261	8.48028	16.0991	0	0.273822	0.401673	0	1.46691						X	X				1.46691	0
CS9 17-3	15.1805	7.48267	17.7504	59.5864								84.8195	8.82187	20.9273	0	0.284852	0.522138	0	1.83301											1.83301	0
CS9 17-4	24.1128	2.04659	4.20205	69.6386								75.8872	2.69689	5.53723	0	0.0870806	0.138154	0	1.58651											1.58651	0
CS9 18-1	23.6662	2.09408	3.77775	69.4307		1.03125						75.3025	2.78088	5.01677	0	0.0897928	0.125169	0	1.39397					X						1.39397	0
CS9 18-2	24.0127	1.84377	2.9784	70.1615		1.00371						74.9836	2.4589	3.97206	0	0.0793961	0.0991034	0	1.24822											1.24822	0
CS9 18-3	20.8206	4.57224	8.66434	65.9428								79.1794	5.77453	10.9427	0	0.186456	0.273021	0	1.46427						X	X				1.46427	0
CS9 18-4	14.642	8.87123	17.6983	58.7885								85.358	10.393	20.7342	0	0.335582	0.517321	0	1.54156						X	X				1.54156	0
CS10 3-1	8.4603	13.9197	25.1616	52.4584								91.5397	15.2062	27.4871	0	0.490996	0.685805	0	1.39676											1.39676	0	26,4%	34,7%	27,5%	11,4%
CS10 3-2	6.67965	13.8863	29.961	49.473								93.3203	14.8803	32.1056	0	0.480474	0.801038	0	1.66718								X			1.66718	0
CS10 5-1	9.5288	12.9494	23.886	53.6358								90.4712	14.3133	26.4017	0	0.462166	0.658726	0	1.4253											1.4253	0
CS10 7-1	15.0841	8.82257	16.777	59.3163								84.9159	10.3898	19.7572	0	0.335479	0.492944	0	1.46937						X	X				1.46937	0
CS10 7-2	6.70506	7.90046	40.2195	45.175								93.2949	8.46826	43.1101	0	0.273434	1.0756	0	3.93367											3.93367	0
CS11 8-1	5.59135	15.474	29.5329	48.8495	0.552232							94.4087	16.3904	31.282	0.584938	0.529236	0.780489	0.0240616	1.47475						X	X				1.52021	0.0308289	57,0%	24,1%	13,1%	5,0%
CS11 8-2	9.3973	12.9652	24.3605	52.9257	0.351301							90.6027	14.3099	26.8872	0.387738	0.462058	0.670838	0.0159497	1.45185						X	X				1.48637	0.0237758
CS11 8-3	6.16975	15.5891	28.6786	49.6648								93.9325	16.5961	30.531	0	0.535877	0.761752	0	1.42151											1.42151	0
CS11 9-1	3.30441	15.9324	34.9355	45.1491	0.678683							96.6956	16.4768	36.1293	0.701876	0.532025	0.90143	0.0288719	1.69434								X			1.74861	0.032029
CS12 1-1	17.99	5.7	11.48	62.84		1.98						80.02	7.12322	14.3464	0	0.230004	0.357944	0	1.55625						X	X				1.55625	0	16,5%	40,8%	27,0%	15,8%
CS12 2-1	6.54	14.72	29.52	48.53	0.27		0.42					93.04	15.8212	31.7283	0.290198	0.510854	0.791624	0.0119374	1.54961						X	X				1.57298	0.0150796
CS12 2-2	12.69	10.42	21.16	55.72								87.3	11.9359	24.2383	0	0.3854	0.604747	0	1.56914											1.56914	0
CS12 2-3	11.15	11.5	23.44	53.91								88.85	12.9432	26.3815	0	0.417926	0.658222	0	1.57497											1.57497	0
CS12 2-4	8.4	13.32	26.38	50.95	0.34	0.35	0.25					90.99	14.639	28.9922	0.373667	0.472682	0.723358	0.0153709	1.53033						X	X				1.56284	0.0212494
CS12 2-5		18.75	37.64	41.64	0.16	1.45	0.36					98.19	19.0956	38.3338	0.162949	0.616585	0.956433	0.00670298	1.55118						X	X				1.56205	0.00700831
CS12 3-1	8.35	13.45	27.56	50.63								91.64	14.677	30.0742	0	0.47391	0.750354	0	1.58333											1.58333	0
CS12 3-2	14.25	8.89	18.4	57.79		0.66						85.08	10.449	21.6267	0	0.337391	0.539588	0	1.5993											1.5993	0
CS12 4-1	8.05	13.77	27.84	50.34								91.95	14.9755	30.2773	0	0.48355	0.755422	0	1.56224						X	X				1.56224	0
CS12 4-2	10.06	12.36	22.86	53.31	0.51	0.68	0.23					89.04	13.8814	25.6739	0.572776	0.448221	0.640565	0.0235613	1.42913											1.48169	0.0367821
CS12 4-3	12.24	10.19	20.98	55.47	0.12	0.8	0.21					86.76	11.745	24.1817	0.138313	0.379239	0.603335	0.00568953	1.59091											1.60591	0.00943015
CS12 4-4	20.73	0.66	3.03	68.25		7.32						71.94	0.917431	4.21184	0	0.0296232	0.105086	0	3.54742											3.54742	0
CS12 4-5	17.1	1.09	3.57	66.29		11.96						70.95	1.53629	5.03171	0	0.0496058	0.125542	0	2.53078											2.53078	0
CS12 9-1	5.77	14.89	31.64	47.38	0.19		0.13					94.1	15.8236	33.6238	0.201913	0.510933	0.838917	0.00830575	1.64193								X			1.65819	0.00990056
CS12 9-2	11.73	10.69	22.47	54.5		0.32		0.29				87.66	12.1948	25.6331	0	0.393763	0.639549	0	1.6242								X			1.6242	0
CS12 9-3	12.65	10.17	20.59	55.7	0.24	0.33		0.32				86.7	11.7301	23.7486	0.276817	0.378757	0.592529	0.0113869	1.5644						X	X				1.59447	0.0192175
CS12 9-4	9.19	12.64	26.18	51.41	0.14		0.2	0.25				90.37	13.9869	28.9698	0.154919	0.451629	0.722799	0.00637263	1.60043											1.61454	0.0088166
CS12 9-5	13.81	9.5	19.27	57.1	0.1	0.19	0.02	0.01				85.97	11.0504	22.4148	0.11632	0.356809	0.559251	0.00478485	1.56737											1.58078	0.00855581
CS12 9-6	11.46	10.81	22.7	54.23	0.05	0.39	0.24	0.13				87.79	12.3135	25.8572	0.0569541	0.397594	0.645139	0.00234283	1.62261								X			1.6285	0.00363151
CS12 9-7	9.19	12.1	25.98	51.53	0.13	0.33	0.24	0.15	0.33			89.74	13.4834	28.9503	0.144863	0.43537	0.722313	0.00595899	1.65908								X			1.67277	0.00824987
CS12 9-8	10.88	11.68	22.1	54.3	0.18	0.87						88.26	13.2336	25.0397	0.203943	0.427305	0.624742	0.00838926	1.46205						X	X				1.48169	0.0134284
CS12 9-9	26.62	0.27	0.66	71.56	0.04		-0.06	0.9				72.53	0.37226	0.909968	0.0551496	0.01202	0.0227038	0.0022686	1.88883											2.07757	0.0999215
CS13 11-1	14.6861	9.03674	17.3121	58.965								85.3139	10.5923	20.2923	0	0.342019	0.506295	0	1.48031						X	X				1.48031	0	26,3%	41,1%	21,5%	11,1%
CS13 13-1	7.82416	12.535	28.9995	50.6413								92.1758	13.599	31.4611	0	0.439102	0.784958	0	1.78764											1.78764	0
CS13 13-2	5.50349	12.6526	35.5602	46.2838								94.4965	13.3895	37.6312	0	0.432336	0.938902	0	2.17169											2.17169	0
CS13 13-3	5.92958	14.7609	30.4966	48.8129								94.0704	15.6913	32.4189	0	0.506661	0.808855	0	1.59644											1.59644	0
CS15																																65,3%	20,5%		14,1%
CS16 2-1	12.36	6.07	28.56	52.48	0.44		0.1					87.55	6.93318	32.6214	0.50257	0.223868	0.813906	0.0206734	3.63566											3.728	0.0254002	16,1%	23,8%	44,8%	15,3%
CS16 4-1	10.44	10.66	26.67	52.23								89.56	11.9026	29.7789	0	0.384328	0.742987	0	1.93321											1.93321	0
CS16 4-2	7.79	14.37	26.6	50.39	0.72			0.14				92.08	15.606	28.8879	0.781929	0.503907	0.720757	0.0321649	1.43034											1.49417	0.0446266
CS16 4-3	10.8	11.15	24.41	53.15	0.26		0.26	-0.01	-0.01			88.97	12.5323	27.4362	0.292233	0.40466	0.684536	0.0120211	1.69163								X			1.72134	0.017561
CS17 S																																23,4%	46,4%	12,1%	18,1%
CS17 8-1	9.16	10.57	30.17	50.1								90.84	11.6358	33.2122	0	0.375713	0.828649	0	2.20553											2.20553	0	0.246	0.361	0.286	0.125
CS17 9-1	50.1	2.82	39.51	47.23								89.56	3.14873	44.1157	0	0.10167	1.10069	0	10.8261											10.8261	0
CS17 9-2	19.33	4.9	12.82	62.95								80.67	6.07413	15.8919	0	0.196129	0.396505	0	2.02165									X		2.02165	0
CS17 10-1	4.39	8.93	45.33	41.34								95.6	9.341	47.4163	0	0.301615	1.18304	0	3.92236											3.92236	0
CS17 10-2	12.8	9.8	21.9	55.5								87.2	11.2385	25.1147	0	0.362884	0.626614	0	1.72676								X			1.72676	0
CS17 10-3	9.33	11.54	28.15	50.98								90.67	12.7275	31.0467	0	0.410961	0.774617	0	1.88489											1.88489	0
CS18																																61,8%	19,5%		18,7%
CS19 1-1	11.03	7.52	30.28	51.17								88.97	8.45229	34.0339	0	0.272919	0.84915	0	3.11137											3.11137	0	30,5%	52,0%		17,6%
CS19 1-2		12.79	50.52	36.69								100	12.79	50.52	0	0.41298	1.26048	0	3.05215											3.05215	0
CS19 1-3	15.03	7.41	19.96	57.59								84.96	8.72175	23.4934	0	0.281619	0.586163	0	2.0814											2.0814	0
CS19 2-1	23.24	2.81	5.71	67.82				0.42				76.34	3.6809	7.4797	0	0.118854	0.186619	0	1.57016											1.57016	0
CS19 3-1	15.74	7.43	17.12	58.64	0.16		0.51	0.41				83.35	8.91422	20.5399	0.191962	0.287834	0.512472	0.00789641	1.78044											1.80788	0.0154085
CS19 3-2	20.98	4.28	9.35	65.21		1.57	0.18					78.84	5.42872	11.8595	0	0.17529	0.295895	0	1.68803								X			1.68803	0
CS19 4-1	22.61	1.64	6.77	67.41								75.82	2.16302	8.92904	0	0.0698424	0.222781	0	3.18976											3.18976	0
CS19 4-2	20.69	4.41	9.6	64.84	0.26		0.1	0.11				79.11	5.57452	12.135	0.328656	0.179997	0.30277	0.0135194	1.68208								X			1.75719	0.0446524
CS19 6-1	10.4	11.53	25.36	52.72								89.61	12.8669	28.3004	0	0.415462	0.706098	0	1.69955								X			1.69955	0
CS19 6-2	25.05	-0.23	5.62	68.91			0.65					74.3	-0.309556	7.56393	0	-0.00999535	0.188721	0	-18.8809											-18.8809	0
CS20 8-1	12.47	11.44	20.1	56								87.54	13.0683	22.9609	0	0.421967	0.572878	0	1.35764					X						1.35764	0	19,9%	32,1%	33,1%	14,8%
CS20 8-2			71.47	28.53								100	0	71.47	0	0	1.78318	0	0											0	0
CS20 8-3	9.5	12.04	25.19	51.58	1.04			0.65				89.85	13.4001	28.0356	1.15748	0.43268	0.699491	0.0476135	1.61665								X			1.72669	0.0680688
CS20 9-1	8.83	13.43	23.54	51.75	2.06		0.39					90.78	14.794	25.9308	2.26922	0.477688	0.646977	0.0933452	1.35439					X						1.5498	0.144279
CS20 9-2		16.16	45.01	38.83								100	16.16	45.01	0	0.521795	1.123	0	2.15219											2.15219	0
CS20 9-3	7.1	13.45	30.86	48.6								92.91	14.4764	33.2149	0	0.467432	0.828716	0	1.77291											1.77291	0
CS20 9-4	10.53	13.18	20.57	54.15	1		0.57					88.9	14.8256	23.1384	1.12486	0.47871	0.577304	0.0462715	1.20596											1.30262	0.0801509
CS20 10-1	8.89	13.94	22.39	52.11	1.79		0.89					90.23	15.4494	24.8144	1.98382	0.498851	0.619121	0.0816051	1.24109											1.40468	0.131808
CS20 10-2	11.71	10.7	22.42	54.28			0.88					87.4	12.2426	25.6522	0	0.395304	0.640024	0	1.61907								X			1.61907	0
CS20 11-1		22.88	31.93	43.32	1.22		0.66					99.35	23.0297	32.1389	1.22798	0.743613	0.801869	0.0505134	1.07834											1.14627	0.0629946
CS20 13-1	27.29			72.71								72.71	0	0	0	0	0	0	0											0	0
CS20 13-2	15.7	7.78	17.6	58.91								84.29	9.23004	20.8803	0	0.298032	0.520965	0	1.74802											1.74802	0
CS20 13-3	12.25	10.2	22.69	54.86								87.75	11.6239	25.8575	0	0.375329	0.645148	0	1.71889								X			1.71889	0
CS20 13-4	7.32	14.69	26.87	49.96	1.16							92.68	15.8502	28.9922	1.25162	0.511793	0.723359	0.0514857	1.41338								X			1.51398	0.0711759
CS22 2-1	15.55	7.8	16.89	58.62	0.18		0.75	0.21				83.49	9.34244	20.23	0.215595	0.301661	0.50474	0.00886856	1.6732											1.7026	0.0175706	36,1%	51,0%		12,9%
CS22 2-2	26.49		2.11	71.41								73.52	0	2.86997	0	0	0.071606	0	0											0	0
CS22 3-1	17.44	1.13	23.94	57.49								82.56	1.3687	28.9971	0	0.0441944	0.72348	0	16.3704											16.3704	0
CS22 6-1	10.23	12.15	23.69	52.85	0.34		0.64	0.1				89.03	13.6471	26.609	0.381894	0.440655	0.663897	0.0157093	1.50661						X	X				1.54226	0.0236623	21,3%	45,6%	16,0%	17,1%
CS22 6-2	15.19	8.1	17.81	58.22			0.52	0.16				84.13	9.62796	21.1696	0	0.31088	0.528184	0	1.699								X			1.699	0
CS22 6-3	14.39	8.59	19.1	57.36	0.41		0.08	0.08				85.46	10.0515	22.3496	0.479757	0.324556	0.557626	0.0197349	1.71812								X			1.77893	0.035391
CS22 7-1	17.97	6	14.5	61.45	0.08							82.03	7.3144	17.6765	0.0975253	0.236177	0.441029	0.00401174	1.86737											1.88436	0.0090963
CS22 7-2	6.92	8.95	38.71	45.43								93.09	9.61435	41.5834	0	0.310441	1.03751	0	3.34206											3.34206	0
CS22 8-1	10.63	7.66	30.2	50.31			0.09	1.11				88.17	8.68776	34.252	0	0.280522	0.854591	0	3.04643											3.04643	0
CS23 2-1	22.99	17.02	34.8	24.03		0.81	0.35					75.85	22.439	45.88	0	0.724541	1.14471	0	1.57991											1.57991	0	41,1%	28,5%	15,9%	14,5%
CS23 2-2	58.79	6.62	13.17	17.76		3.66						37.55	17.6298	35.0732	0	0.569255	0.875081	0	1.53724						X	X				1.53724	0
CS23 2-3	37.24	13.54	24.81	23.86		0.54						62.21	21.765	39.881	0	0.702777	0.995036	0	1.41586											1.41586	0
CS23 6-1	35.61	12.15	23.56	28.02		0.66						63.73	19.0648	36.9685	0	0.615589	0.922367	0	1.49835						X	X				1.49835	0
CS23 6-2	30.04	14.78	26.99	26.94		1.26						68.71	21.5107	39.281	0	0.694566	0.980066	0	1.41105											1.41105	0
CS23 6-3	67.18	2.63	7.03	11.02	0.45	11.39			0.3			21.13	12.4468	33.2702	2.12967	0.401897	0.830096	0.0876048	2.06544											2.28342	0.105536
CS23 8-1	22.75	16.18	30.6	30.47								77.25	20.945	39.6117	0	0.676299	0.988315	0	1.46136						X	X				1.46136	0
CS23 8-2	64	7.02	10.47	17.14		0.66				0.72		34.63	20.2714	30.2339	0	0.654551	0.754339	0	1.15245											1.15245	0
CS23 10-1	62.8	11.9	23.82		0.13			1.35				35.85	33.1939	66.4435	0.362622	1.07181	1.65777	0.0149166	1.54671						X	X				1.56063	0.00899797
CS23 10-2	47.76	10.88	23.53	17.82								52.23	20.8309	45.0507	0	0.672617	1.12402	0	1.67112								X			1.67112	0
CS23 12-1	62.72	5.35	7.34	24.58								37.27	14.3547	19.6941	0	0.463504	0.49137	0	1.06012				X							1.06012	0
CS23 12-2	52.75	6.63	9.61	52.75	-0.04	0.41	0.34					68.95	9.61566	13.9376	-0.0580131	0.310483	0.347745	-0.00238639	1.12001											1.11233	-0.00686245
CS24 2-1	39.96	9.95	20.26	29.83								60.04	16.5723	33.7442	0	0.535108	0.84192	0	1.57337											1.57337	0	66,7%	19,9%		13,4%
CS24 2-2	21.87	19.98	42.52	15.62								78.12	25.576	54.4291	0	0.825833	1.35801	0	1.64441								X			1.64441	0
CS25 2-2			100									100	0	100	0	0	2.49501	0	0											0	0	23,6%	39,6%	26,3%	10,4%
CS25 2-4	34.97	16.12	32.83	16.08								65.03	24.7886	50.4844	0	0.800406	1.25959	0	1.57369											1.57369	0
CS25 2-5	41.1	17.66	39.38			1.86						57.04	30.9607	69.0393	0	0.999701	1.72254	0	1.72305								X			1.72305	0
CS25 2-6	76.35			23.65								23.65	0	0	0	0	0	0	0											0	0
CS26																																71,2%	11,7%		17,0%
CS27																																63,2%	13,6%		23,2%
CS28 2-1	30.84	11.13	21.46	36.57								69.16	16.0931	31.0295	0	0.519636	0.774189	0	1.48987						X	X				1.48987	0	66,1%	16,3%		17,6%
CS28 2-2	30.5	11.05	20.59	37.87								69.51	15.897	29.6216	0	0.513303	0.739063	0	1.43982						X	X				1.43982	0
CS28 3-1	19.18	17.65	35.27	27.9								80.82	21.8387	43.6402	0	0.705155	1.08883	0	1.5441						X	X				1.5441	0
CS28 3-2	24.3	13.65	25	37.05								75.7	18.0317	33.0251	0	0.582231	0.82398	0	1.41521											1.41521	0
CS28 4-1	22.13	18.35	38.75	20.77								77.87	23.5649	49.7624	0	0.760895	1.24158	0	1.63173								X			1.63173	0
CS28 4-2	18.05	19.29	42.59	20.07								81.95	23.5387	51.9707	0	0.76005	1.29667	0	1.70604								X			1.70604	0
CS28 4-3	76.87		0.47	22.66								23.13	0	2.03199	0	0	0.0506984	0	0											0	0
CS28 4-4	70.95		5.19	23.86								29.05	0	17.8657	0	0	0.445752	0	0											0	0
CS28 6-1	17.4	19.23	38.1	25.27								82.6	23.2809	46.1259	0	0.751723	1.15085	0	1.53094						X	X				1.53094	0
CS28 6-2	26.39	16.34	34.16	23.11								73.61	22.1981	46.4067	0	0.71676	1.15785	0	1.6154								X			1.6154	0
CS29 2-1	50.54	11.68	20.7	17.07								49.45	23.6198	41.8605	0	0.762668	1.04442	0	1.36943					X						1.36943	0
CS29 4-1	74.18			15.01	0.32	6.27	0.03				4.19 I	15.33	0	0	2.08741	0	0	0.0858663	0											0	0
CS29 4-2	78.75			21.25								21.25	0	0	0	0	0	0	0											0	0
CS29 5-1	43.44	16.07	30.82	9.67								56.56	28.4123	54.4908	0	0.917414	1.35955	0	1.48194						X	X				1.48194	0
CS29 5-2	39.27	16.23	31.09	13.41								60.73	26.7248	51.1938	0	0.862927	1.27729	0	1.48018						X	X				1.48018	0
CS29 5-3	31	22.24	46.76									69	32.2319	67.7681	0	1.04075	1.69082	0	1.62463								X			1.62463	0
CS30 3-1	18.82	19.08	36.18	25.16	0.75							81.17	23.5062	44.5731	0.923987	0.759	1.1121	0.0380085	1.46522						X	X				1.5153	0.0341771	19,2%	18,2%	37,2%	25,3%
CS30 3-2	29.57	15.63	35.96	17.8		0.41		0.64				69.39	22.5249	51.823	0	0.727312	1.29299	0	1.77776											1.77776	0
CS30 3-3	16.41	19.09	40.14	23.84		0.51						83.07	22.9806	48.3207	0	0.742028	1.20561	0	1.62474								X			1.62474	0
CS30 3-4	36.06	12.12	25.49	22.87		3.04						60.48	20.0397	42.1462	0	0.647068	1.05155	0	1.6251								X			1.6251	0
CS30 3-5	17.43	18.36	40.75	22.58		0.88						81.69	22.4752	49.8837	0	0.725709	1.2446	0	1.71502								X			1.71502	0
CS30 3-6	24.43	15.07	32.71	23.63	0.44	1.53						71.85	20.9743	45.5254	0.612387	0.677244	1.13586	0.0251907	1.67718								X			1.71438	0.0221776
CS30 4-2	25.2	14.88	32.45	25.14	0.81	1.52						73.28	20.3057	44.2822	1.10535	0.655656	1.10485	0.0454689	1.6851								X			1.75445	0.0411541
CS30 4-3	21.14	19.02	35.64	24.19								78.85	24.1218	45.1997	0	0.778875	1.12774	0	1.44791						X	X				1.44791	0
CS30 4-4	18.83	20.27	37.51	22.33	1.06							81.17	24.9723	46.2117	1.3059	0.806338	1.15299	0.0537187	1.4299											1.49652	0.0465909
CS30 5-1	67.75	1.79	4.47	18.21		7.78						24.47	7.31508	18.2673	0	0.236199	0.45577	0	1.9296											1.9296	0
CS30 5-2	17.58	18.3	40.16	23.37		0.6						81.83	22.3634	49.0774	0	0.7221	1.22448	0	1.69573								X			1.69573	0
CS30 5-3	25.12	15.25	33.83	23.36		2.43						72.44	21.0519	46.7007	0	0.679752	1.16519	0	1.71414								X			1.71414	0
CS30 5-4	16.14	18.03	39.09	26.04		0.71						83.16	21.6811	47.0058	0	0.700068	1.1728	0	1.67526								X			1.67526	0
CS30 7-1	35.89	10.43	26.07	21.87		3.63						58.37	17.8688	44.6634	0	0.57697	1.11436	0	1.93139											1.93139	0
CS30 7-2	21.07	19.06	33.79	24.88	0.92							78.65	24.2339	42.9625	1.16974	0.782498	1.07192	0.0481176	1.36987					X						1.43136	0.0448893
CS30 9-1	14.43	19.91	40.76	24.32						0.58		84.99	23.4263	47.9586	0	0.756419	1.19657	0	1.58189											1.58189	0
CS30 9-2	15.72	16.99	42.17	25.11								84.27	20.1614	50.0415	0	0.650997	1.24854	0	1.91789											1.91789	0
CS30 10-1	28.78	16.66	27.86	24.64	0.97	1.09						70.13	23.7559	39.7262	1.38315	0.767061	0.991173	0.0568962	1.29217					X						1.36634	0.0574028
CS30 10-2	26.34	16.45	30.75	24.39	0.73	1.34						72.32	22.7461	42.5194	1.0094	0.734457	1.06086	0.0415221	1.44442						X	X				1.50095	0.03914
CS30 10-3	39.92	11.82	23.68	21.2	0.34	3.04						57.04	20.7223	41.5147	0.596073	0.669109	1.0358	0.0245197	1.54802						X	X				1.58467	0.0236723
CS30 10-4	48.79	10.7	27.18	10.32		3.01						48.2	22.1992	56.39	0	0.716796	1.40694	0	1.96281									X		1.96281	0
CS30 10-5	65.65	1.54	4.3	16.19		6.01					6.13 I	22.03	6.99047	19.5188	0	0.225717	0.486997	0	2.15755											2.15755	0
CS30 11-1	56.3	0.75	2.5	30.75		6.17						34	2.20588	7.35294	0	0.0712264	0.183457	0	2.57568											2.57568	0
CS30 11-2	33.2	15.97	29.74	20.28	0.81							66.8	23.9072	44.521	1.21257	0.771947	1.1108	0.0498797	1.43896						X	X				1.50358	0.0449042
CS30 12-1	11.57	21	46.27	20.39		0.76						87.66	23.9562	52.7835	0	0.773529	1.31695	0	1.70253								X			1.70253	0
CS30 12-2	23.3	17.97	39.12	18.64		0.97						75.73	23.729	51.6572	0	0.766194	1.28885	0	1.68215								X			1.68215	0
CS30 12-3	71.52	1.77	5.32	13.18		7.8				0.41		20.27	8.73212	26.2457	0	0.281954	0.654832	0	2.32248											2.32248	0
CS30 12-4	35.12	12.47	30.16	20.17		2.08						62.8	19.8567	48.0255	0	0.641159	1.19824	0	1.86887											1.86887	0
CS31 4-1	15.26	9.07	16.66	59.01								84.74	10.7033	19.6601	0	0.345603	0.490522	0	1.41932											1.41932	0	21,5%	46,6%		32,0%
CS31 4-2	15.38	8.85	16.7	59.07								84.62	10.4585	19.7353	0	0.337698	0.492397	0	1.4581						X					1.4581	0
CS31 4-3	12.44	11.02	20.86	55.69								87.57	12.5842	23.8209	0	0.406336	0.594335	0	1.46267						X					1.46267	0
CS31 4-4	11.49	11.52	22.51	54.48								88.51	13.0155	25.4322	0	0.420261	0.634535	0	1.50986						X	X				1.50986	0
CS32																																70,2%		10,4%	19,4%
CS33																																65,7%	21,0%		13,3%
CS34																																78,2%	6,6%		15,2%
CS35 4-1	26.69	0.13	1.37	71.81								73.31	0.177329	1.86878	0	0.00572584	0.0466262	0	8.14312											8.14312	0	68,5	16,8%		14,6%
CS35 4-2	16.7	7.5	15.45	60.34								83.29	9.00468	18.5496	0	0.290755	0.462816	0	1.59177											1.59177	0
CS35 6-1		4.23	64.54	31.23								100	4.23	64.54	0	0.136584	1.61028	0	11.7897											11.7897	0
CS35 6-2	12.81	10.68	20.43	56.08								87.19	12.2491	23.4316	0	0.395515	0.58462	0	1.47812						X	X				1.47812	0
CS35 6-3	23.47	2.85	5.34	68.34								76.53	3.72403	6.97766	0	0.120246	0.174093	0	1.4478						X	X				1.4478	0
CS36+CS37																																50,8%	8,6%	26,1%	14,5
CS38 2-1	25.58	0.31	1.54	70.95	0.24	0.99	0.39					73.04	0.424425	2.10843	0.328587	0.0137044	0.0526056	0.0135165	3.8386											4.82489	0.256941	69,6%	14,5%		15,8%
CS38 2-2	18.4	4.68	12.51	62.67		1.75						79.86	5.86026	15.6649	0	0.189224	0.390841	0	2.0655											2.0655	0
CS38 4-1	13.52	10.13	19.48	56.87								86.48	11.7137	22.5254	0	0.378227	0.562012	0	1.48591						X	X				1.48591	0
CS38 4-2	13.26	10.38	19.76	56.61								86.75	11.9654	22.7781	0	0.386355	0.568316	0	1.47097						X	X				1.47097	0
CS38 4-3		17.51	42.8	39.69								100	17.51	42.8	0	0.565386	1.06786	0	1.88874											1.88874	0
CS39																																31,7	51,0		17,3
CS40 BIS																																19.7	26	42.9	11.5
CS40																																78.3	7.1		14.6
CS41 4-1	7.17	14.13	28.53	49.36	0.36						0.45 Al	92.38	15.2955	30.8833	0.389695	0.493882	0.770542	0.0160302	1.56017											1.59263	0.0208038	22.1	53.6	13.9	10.4
CS41 4-2	5.65	14.56	31.62	47.27							0.9 Al	93.45	15.5805	33.8363	0	0.503084	0.844218	0	1.67809								X			1.67809	0
CS41 4-3	7.22	13.85	29.49	49.11	0.32							92.77	14.9294	31.7883	0.344939	0.48206	0.793121	0.0141892	1.64527								X			1.67471	0.0178903
CS41 4-4	7.62	12.39	27.65	49.66	0.24						2.45 Al	89.94	13.7759	30.7427	0.266845	0.444813	0.767034	0.0109767	1.7244								X			1.74907	0.0143106
CS41 4-5	5.63	14.94	32.26	47.17								94.37	15.8313	34.1846	0	0.511182	0.852909	0	1.6685								X			1.6685	0
CS41 4-6	6.33	14.7	30.84	48.14								93.68	15.6917	32.9206	0	0.506675	0.821372	0	1.6211								X			1.6211	0
CS41 4-7		6.66	10.41	45.79							37.14 Al	62.86	10.595	16.5606	0	0.342104	0.413189	0	1.20779											1.20779	0
CS41 5-1	7	13.85	30.45	48.7								93	14.8925	32.7419	0	0.480868	0.816915	0	1.69883								X			1.69883	0
CS41 5-2	6.41	14.41	31.09	48.09								93.59	15.3969	33.2194	0	0.497157	0.828826	0	1.66713								X			1.66713	0
CS41 5-3	6.59	14.49	30.48	48.44								93.41	15.5123	32.6303	0	0.50088	0.81413	0	1.6254								X			1.6254	0
CS41 5-4	4.99	13.07	37.01	44.93								95.01	13.7564	38.9538	0	0.444186	0.971901	0	2.18805											2.18805	0
CS41 6-1	8.08	13.54	28.13	50.25								91.92	14.7302	30.6027	0	0.475628	0.76354	0	1.60533											1.60533	0
CS41 6-2	6.54	14.05	30.6	48.26							0.54 Al	92.91	15.1222	32.9351	0	0.488284	0.821734	0	1.6829								X			1.6829	0
CS41 8-1	5.05	0.76	1.11	46.69		15.74					14.71 Fe 15.93 Cu	48.56	1.56507	2.28583	0	0.0505352	0.0570317	0	1.12856											1.12856	0
CS41 9-1	6.29	15.56	28.65	48.76	0.75							93.72	16.6026	30.5698	0.800256	0.536088	0.762719	0.0329188	1.42275											1.48416	0.0431598
CS41 9-2	4.84	15.34	32.98	46.258	0.59							95.168	16.1189	34.6545	0.619956	0.520467	0.864633	0.0255021	1.66126								X			1.71026	0.0294947
CS41 9-3	5.05	15.44	32.53	46.62	0.37							94.96	16.2595	34.2565	0.389638	0.525007	0.854704	0.0160279	1.62798								X			1.65851	0.0187526
CS41 9-4	5.28	14.77	32.98	46.57	0.39							94.71	15.595	34.8221	0.411783	0.503551	0.868815	0.0169388	1.72538											1.75901	0.0194965
CS42 4-1				47.07							52.93 Al	47.07	0	0	0	0	0	0	0											0	0	29.8	46	15.8	8.4
CS42 4-2	5.02	15.78	31.94	46.8	0.45							94.97	16.6158	33.6317	0.473834	0.536512	0.839114	0.0194913	1.56402											1.60035	0.0232285
CS42 4-3				47.07							52.93 Al	47.07	0	0	0	0	0	0	0											0	0
CS42 4-4				47.07							52.93 Al	47.07	0	0	0	0	0	0	0											0	0
CS42 6-1	4.56	16	32.64	46.22	0.58							95.44	16.7645	34.1995	0.607712	0.541313	0.853281	0.0249984	1.57632											1.6225	0.0292968
CS42 6-2	5.94	14.74	31.78	47.54								94.06	15.6708	33.7869	0	0.506001	0.842988	0	1.66598								X			1.66598	0
CS42 6-3		14.8	45.35	38.46							1.40 Al	98.61	15.0086	45.9893	0	0.484618	1.14744	0	2.36771											2.36771	0
CS42 6-4	11.74	10.33	22.62	54.43							0.89 Al	87.38	11.8219	25.8869	0	0.381722	0.645882	0	1.69202								X			1.69202	0
CS42 6-5	7.55	13.52	29.56	49.37								92.45	14.6241	31.974	0	0.472203	0.797755	0	1.68943								X			1.68943	0
CS42 6-6	8.81	12.27	27.75	50.57	0.26			0.33				90.85	13.5058	30.5449	0.286186	0.436092	0.762097	0.0117724	1.74756											1.77455	0.0154473
CS42 6-7	6.62	14.39	30.58	48.41								93.38	15.4102	32.7479	0	0.497583	0.817064	0	1.64206								X			1.64206	0
CS42 7-1	6.44	14.61	30.69	48.26								93.56	15.6156	32.8025	0	0.504219	0.818425	0	1.62316								X			1.62316	0
CS42 7-2	13.01	10.03	20.99	55.98								87	11.5287	24.1264	0	0.372255	0.601957	0	1.61706								X			1.61706	0
CS42 7-3	14.29	7.31	18.08	57.36							2.97 Al	82.75	8.83384	21.8489	0	0.285239	0.545133	0	1.91115											1.91115	0
CS42 7-4	9.37	12.61	26.3	51.73								90.64	13.9122	29.0159	0	0.449215	0.723949	0	1.61159											1.61159	0
CS42 7-5	10.52	11.92	24.41	53.15								89.48	13.3214	27.2798	0	0.430139	0.680635	0	1.58236											1.58236	0
CS42 9-7	15.91	7.76	15.96	59.52	0.14	0.29		0.19			0.24 Al	83.38	9.30679	19.1413	0.167906	0.30051	0.477577	0.00690687	1.58922											1.61221	0.0144623
CS42 10-1	14.02	8.88	19	57.42		0.68						85.3	10.4103	22.2743	0	0.336142	0.555747	0	1.65331								X			1.65331	0
CS42 10-2	18.83	5.67	11.52	63		0.6		0.37				80.19	7.07071	14.3659	0	0.228308	0.35843	0	1.56994											1.56994	0
CS42 10-3	14.13	9.46	18.96	57.44								85.86	11.0179	22.0825	0	0.355762	0.55096	0	1.54868						X	X				1.54868	0
CS42 10-4	17.32	6.51	14.2	61.27		0.7						81.98	7.94096	17.3213	0	0.256408	0.432168	0	1.68547								X			1.68547	0
CS42 10-5	17.97	5.97	13.29	61.81		0.61		0.35				81.07	7.36401	16.3932	0	0.237779	0.409013	0	1.72014								X			1.72014	0
CS42 10-6	17.48	6.73	13.29	61.5		0.63		0.36				81.52	8.25564	16.3027	0	0.266569	0.406755	0	1.52589						X	X				1.52589	0
CS42 10-7	13.77	9.01	19.85	56.92		0.45						85.78	10.5036	23.1406	0	0.339154	0.57736	0	1.70235								X			1.70235	0
CS42 10-8	18.3	5.47	10.86	62.95		1.58		0.36			0.48 Al	79.28	6.8996	13.6983	0	0.222783	0.341774	0	1.53411						X	X				1.53411	0
CS42 10-9	14.8	8.52	17.95	58.28		0.45						84.75	10.0531	21.1799	0	0.324608	0.528442	0	1.62794								X			1.62794	0
CS42 11-1	11.86	10.63	22.19	54.72							0.61 Al	87.54	12.143	25.3484	0	0.39209	0.632445	0	1.61301											1.61301	0
CS42 16-1	6.11	15.19	29.93	48.21	0.56							93.89	16.1785	31.8777	0.596443	0.522393	0.795353	0.0245349	1.52252						X	X				1.56948	0.0308478
CS42 16-2	5.44	14.66	33.2	46.69								94.55	15.505	35.1137	0	0.500647	0.87609	0	1.74992											1.74992	0
CS42 16-3	6.07	13.89	31.53	47.28				0.57			0.67 Al	92.7	14.9838	34.0129	0	0.483817	0.848626	0	1.75402											1.75402	0
CS42 16-4	4.55	15.71	33.81	45.92								95.44	16.4606	35.4254	0	0.531502	0.883867	0	1.66296								X			1.66296	0
CS42 19-1		16.8	43.96	39.24								100	16.8	43.96	0	0.54246	1.09681	0	2.02191									X		2.02191	0
CS42 19-2	19.79	3.82	8.2	65.15		2.52					0.52 Al	77.17	4.95011	10.6259	0	0.159836	0.265117	0	1.65869								X			1.65869	0
CS42 19-3	12.65	8.91	18.54	56.28		0.74					2.88 Al	83.73	10.6413	22.1426	0	0.343602	0.55246	0	1.60785											1.60785	0
CS42 20-1	5.81	14.35	32.1	47.25							0.49 Al	93.7	15.3148	34.2583	0	0.494505	0.854747	0	1.72849											1.72849	0
CS42 20-2	6.46	14.02	31.33	47.81				0.39				93.16	15.0494	33.6303	0	0.485934	0.83908	0	1.72674											1.72674	0
CS42 20-3	5.45	14.38	33.65	46.52								94.55	15.2089	35.5896	0	0.491084	0.887965	0	1.80817											1.80817	0
CS42 20-4	7.44	12.33	26.73	49.53				0.45			3.51 Al	88.59	13.918	30.1727	0	0.449404	0.752812	0	1.67513								X			1.67513	0
CS42 20-5	8.086	11.86	27.39	50.81							1.07 Al	90.06	13.169	30.4131	0	0.425218	0.758809	0	1.78452											1.78452	0
CS43																																71.8	14.4		13.8
CS44																																71	15		14
CS45 6-1	9.16	12.06	25.83	51.88		1.06					0.96 Al	89.77	13.4343	28.7735	0	0.433785	0.717903	0	1.65497								X			1.65497	0	NUCLEUS
CS45 6-2	12.56	9.35	19.52	56.24		1.38						85.11	10.9858	22.935	0	0.354723	0.572231	0	1.61318											1.61318	0	19	50.2	15.4	15.4
CS45 6-3	17.82	4.57	11.01	62.96		3.19					0.44 Al	78.54	5.81869	14.0183	0	0.187882	0.349759	0	1.86159											1.86159	0
CS45 6-4	10.8	10.94	23.53	53.75		0.98						88.22	12.4008	26.672	0	0.400414	0.665468	0	1.66195								X			1.66195	0
CS45 6-5	11.55	10.4	22.18	54.74		1.13						87.32	11.9102	25.4008	0	0.384573	0.633753	0	1.64794								X			1.64794	0
CS45 6-6	16.52	5.73	13.69	61.18		2.89						22.31	25.6835	12.9538	0	0.829304	0.323199	0	0.389724											0.389724	0
CS45 7-1	18.76	4	9.48	64.17		3.36					0.23 Al	77.65	5.15132	12.2086	0	0.166333	0.304606	0	1.83131											1.83131	0
CS45 7-2	10.87	10.79	23.35	53.88		1.12						88.02	12.2586	26.5281	0	0.395821	0.661878	0	1.67216								X			1.67216	0
CS45 8-1	6.86	13.99	29.82	48.9		0.43						92.71	15.0901	32.1648	0	0.487248	0.802515	0	1.64704								X			1.64704	0
CS45 8-2	10.06	11.21	24.85	52.81		1.07						88.87	12.6139	27.9622	0	0.407295	0.697659	0	1.71291								X			1.71291	0
CS45 8-3	16.15	6.83	14	60.56		1.98		0.29			0.18 Al	81.39	8.39169	17.2011	0	0.270962	0.42917	0	1.58387											1.58387	0
CS45 8-4	11.19	9.92	22.73	54.37		1.8						87.02	11.3997	26.1204	0	0.368088	0.651707	0	1.77052											1.77052	0	SURFACE
CS45 11-1	6.08	14.83	31.25	47.83								93.91	15.7917	33.2765	0	0.509904	0.830253	0	1.62825								X			1.62825	0	20.4	48.8	15.9	14.9
CS45 12-1	6.49	14.24	31.15	48.12								93.51	15.2283	33.3119	0	0.491712	0.831136	0	1.69029								X			1.69029	0
CS45 12-2	7.02	14.03	30.1	48.84								92.97	15.0909	32.376	0	0.487274	0.807785	0	1.65776								X			1.65776	0
CS45 12-3	7.55	13.8	28.4	49.86		0.4						92.06	14.9902	30.8494	0	0.484024	0.769697	0	1.5902											1.5902	0
CS45 12-4	20.84	4.51	8.88	65.18		0.19		0.39				78.57	5.7401	11.302	0	0.185344	0.281987	0	1.52142						X	X				1.52142	0
CS45 12-5	27.1			72.21				0.69				72.21	0	0	0	0	0	0	0											0	0
CS45 12-6	22.92	1.88	3.9	68.46		1.86		0.27			0.70 Al	74.24	2.53233	5.25323	0	0.0817671	0.131069	0	1.60295											1.60295	0
CS45 13-1	7.69	13.17	29.75	49.38								92.3	14.2687	32.2319	0	0.460726	0.804188	0	1.74548											1.74548	0
CS45 13-2	11.62	11.07	22.91	54.4								88.38	12.5255	25.9222	0	0.404438	0.64676	0	1.59916											1.59916	0
CS45 13-3	27.11			72.22				0.67				72.22	0	0	0	0	0	0	0											0	0
CS46																																42.4	30.2	11.3	16.1
CS47																																62	11.8	14.5	11.7
CS48																																19.2	50.6	17.2	13
CS49																																NUCLEUS
																																41.7	35.6	10.7	12.1
																																SURFACE
																																31.29	43.7	13.5	11.6
CS50																																30.6	36.4	21.8	8.2
CS51 2-1		24.08	43.17	32.75								100	24.08	43.17	0	0.777527	1.0771	0	1.38528					X						1.38528	0	NUCLEUS Probeta
CS51 2-2		23.51	46.09	30.4								100	23.51	46.09	0	0.759122	1.14995	0	1.51484						X	X				1.51484	0	27	53.7		19.3
CS51 2-3		24.51	49.03	26.46								100	24.51	49.03	0	0.791411	1.2233	0	1.54572						X	X				1.54572	0
CS51 2-4		21.64	46.38	31.97								99.99	21.6422	46.3846	0	0.698811	1.1573	0	1.6561								X			1.6561	0
CS51 3-1		18.63	31.7	49.67								100	18.63	31.7	0	0.60155	0.790918	0	1.3148					X						1.3148	0
CS51 3-2		14.92	33.88	51.2								100	14.92	33.88	0	0.481757	0.845309	0	1.75464											1.75464	0
CS51 3-3		23.14	47.55	29.31								100	23.14	47.55	0	0.747175	1.18638	0	1.58782											1.58782	0
CS51 3-4		23.02	46.6	30.38								100	23.02	46.6	0	0.7433	1.16267	0	1.56421											1.56421	0
CS51 3-5		22.18	45.31	32.5								99.99	22.1822	45.3145	0	0.716249	1.1306	0	1.57851											1.57851	0
CS51 4-1		22.92	46.25	30.82								99.99	22.9223	46.2546	0	0.740145	1.15406	0	1.55923											1.55923	0
CS51 4-2		21.43	50.17	28.4								100	21.43	50.17	0	0.69196	1.25175	0	1.80899											1.80899	0
CS51 4-4		23.34	41.32	35.34								100	23.34	41.32	0	0.753633	1.03094	0	1.36796					X						1.36796	0
CS51 4-5		14.07	85.93									100	14.07	85.93	0	0.454311	2.14396	0	4.71915											4.71915	0	SURFACE Probeta
CS51 5-1		26.31	73.69									100	26.31	73.69	0	0.849532	1.83857	0	2.16422											2.16422	0	27.4	58.6		14
CS51 5-2		22.62	38.74	38.64								100	22.62	38.74	0	0.730384	0.966567	0	1.32337					X						1.32337	0
CS51 5-3		18.87	37.92	43.22								100.01	18.8681	37.9162	0	0.609238	0.946013	0	1.55278						X	X				1.55278	0
CS51 5-4		20.9	54.36	24.73								99.99	20.9021	54.3654	0	0.674914	1.35642	0	2.00977									X		2.00977	0
CS51 5-5		28.39	71.61									100	28.39	71.61	0	0.916694	1.78668	0	1.94904									X		1.94904	0
CS51 6-1		19.35	46.67	33.98								100	19.35	46.67	0	0.624798	1.16442	0	1.86368											1.86368	0
CS51 6-2		20.57	42.34	37.09								100	20.57	42.34	0	0.664191	1.05639	0	1.59049											1.59049	0
CS51 6-3		31.67	68.33									100	31.67	68.33	0	1.0226	1.70484	0	1.66716								X			1.66716	0
CS51 6-4		22.99	42.55	34.46								100	22.99	42.55	0	0.742331	1.06163	0	1.43013											1.43013	0
CS51 6-5		24.71	47.31	27.99								100.01	24.7075	47.3053	0	0.797789	1.18027	0	1.47943						X	X				1.47943	0
CS51 6-6		21.14	46	32.86								100	21.14	46	0	0.682596	1.1477	0	1.68138								X			1.68138	0
CS51 7-1		21.24	44.84	33.92								100	21.24	44.84	0	0.685825	1.11876	0	1.63127								X			1.63127	0
CS51 7-2		21.27	48.17	30.57								100.01	21.2679	48.1652	0	0.686725	1.20173	0	1.74994											1.74994	0
CS51 7-3		23.46	46.77	29.77								100	23.46	46.77	0	0.757507	1.16692	0	1.54047						X	X				1.54047	0
CS51 7-4		23.24	46.54	30.23								100.01	23.2377	46.5353	0	0.750329	1.16106	0	1.5474						X	X				1.5474	0
CS51 N1 3-1	54.8377	11.1983	19.0432	13.4595	0.199969			1.26134				43.9009	25.5081	43.3777	0.455501	0.823638	1.08228	0.0187372	1.31402					X						1.33677	0.0173127	NUCLEUS Exterior Fragmento
CS51 N1 3-2	11.2251	14.016	65.2986	7.40817				2.05212				86.7228	16.1619	75.2958	0	0.521855	1.87864	0	3.59992											3.59992	0
CS51 N1 3-3	63.2499	7.74635	11.1872	17.1861				0.630517				36.1196	21.4464	30.9726	0	0.692489	0.772769	0	1.11593											1.11593	0
CS51N1 4-1		27.8048	62.2029	9.99233								100	27.8048	62.2029	0	0.897796	1.55197	0	1.72864											1.72864	0
CS51N1 4-2	29.6707	18.6078	38.982	11.7365				1.00299				69.3263	26.8409	56.2298	0	0.866673	1.40294	0	1.61876								X			1.61876	0
CS51N1 4-3	35.9511	14.3121	31.114	16.2754	0.682885			1.66453				62.3844	22.9418	49.8746	1.09464	0.740776	1.24438	0.0450284	1.67983								X			1.74061	0.0361856
CS51N1 6-1	62.1022	5.40086	9.31763	22.3531				0.826193				37.0716	14.5687	25.1341	0	0.470414	0.627099	0	1.33308					X						1.33308	0
CS51N1 6-2	28.0473	18.2223	43.3681	10.3623								71.9527	25.3254	60.2731	0	0.817739	1.50382	0	1.839											1.839	0
CS51N1 6-3		22.7716	77.2284									100	22.7716	77.2284	0	0.735279	1.92686	0	2.62058											2.62058	0
CS51N2 3-2		12.3004	87.6996									100	12.3004	87.6996	0	0.397171	2.18811	0	5.50925											5.50925	0	NUCLEUS Interior Fragmento
CS51N2 3-3	21.6404	18.2844	36.8581	22.3347				0.882395				77.4772	23.5997	47.5728	0	0.762018	1.18695	0	1.55764											1.55764	0
CS51N2 4-1	15.5258	23.7753	49.9442	10.7547								84.4742	28.1451	59.1235	0	0.908785	1.47514	0	1.6232								X			1.6232	0
CS51S 3-1	12.6601	22.3366	43.4983	21.505								87.3399	25.5744	49.8035	0	0.825779	1.2426	0	1.50476						X	X				1.50476	0	SURFACE Interior Fragmento
CS51S 3-2	15.692	23.1481	40.5458	19.4444	0.670078		0.499513					83.8085	27.6203	48.3791	0.799535	0.89184	1.20706	0.0328891	1.35345					X						1.39033	0.0272472
CS51S 3-3	12.8569	18.423	37.3532	30.7581			0.608784					86.5343	21.2898	43.1658	0	0.687432	1.07699	0	1.56669											1.56669	0
CS51S 3-4	#REF!	#REF!	#REF!	#REF!							0.22 Al	#REF!	#REF!	#REF!	#REF!	#REF!	#REF!	#REF!	#REF!								X			#REF!	#REF!
CS51S 5-1	17.1952	16.2133	31.7368	33.8994			0.490912				0.46 Al	81.8495	19.8087	38.7745	0	0.63961	0.967428	0	1.51253						X	X				1.51253	0
CS52																																32.5	55.4		12.1
CS53																																24.6	26.3	39.5	9.6
CS54																																56.3	30.4		13.3
CS55																																25.2	29.7	31.6	13.6
CS56 N2 1-1	65.44			34.56								34.56	0	0	0	0	0	0	0											0	0	NUCLEUS
CS56 N2 1-2	69.54			30.46								30.46	0	0	0	0	0	0	0											0	0	58.4	27.1		14.4
CS56 N2 1-3	67.53			32.47								32.47	0	0	0	0	0	0	0											0	0
CS56 N2 3-1		22.38	45.17	32.45								100	22.38	45.17	0	0.722635	1.127	0	1.55957											1.55957	0
CS56 N2 3-2		20.59	45.34	34.07								100	20.59	45.34	0	0.664837	1.13124	0	1.70153								X			1.70153	0
CS56 N2 3-3		20.85	49.59	29.56								100	20.85	49.59	0	0.673232	1.23728	0	1.83781											1.83781	0
CS56 N2 3-4		21.46	43.08	35.46								100	21.46	43.08	0	0.692929	1.07485	0	1.55117						X	X				1.55117	0
CS56 N2 3-5		20.21	43.27	36.52								100	20.21	43.27	0	0.652567	1.07959	0	1.65438								X			1.65438	0
CS56 N2 3-6		22.12	45.65	32.24								100.01	22.1178	45.6454	0	0.714168	1.13886	0	1.59466											1.59466	0
CS56 N2 3-7		20.44	44.88	34.68								100	20.44	44.88	0	0.659994	1.11976	0	1.69662								X			1.69662	0
CS56 N2 4-1		23.11	49.95	26.94								100	23.11	49.95	0	0.746206	1.24626	0	1.67013								X			1.67013	0	SURFACE
CS56 N2 4-2		21.49	44.88	33.64								100.01	21.4879	44.8755	0	0.693828	1.11965	0	1.61373											1.61373	0	23	63.9		13.1
CS56 N2 4-3		19.36	44.25	36.39								100	19.36	44.25	0	0.625121	1.10404	0	1.76612											1.76612	0
CS56 N2 4-4		23.3	47.36	27.66	1.68							100	23.3	47.36	1.68	0.752341	1.18164	0.0691074	1.57061											1.66247	0.0584844
CS56 N2 4-5		30.41	69.59									100	30.41	69.59	0	0.981918	1.73628	0	1.76825											1.76825	0
CS56 N2 5-1		21.57	47.55	30.88								100	21.57	47.55	0	0.69648	1.18638	0	1.70339								X			1.70339	0
CS56 N2 5-2		19.17	42.76	38.07								100	19.17	42.76	0	0.618986	1.06687	0	1.72357								X			1.72357	0
CS56 N2 6-1		17.17	44.14	38.7								100.01	17.1683	44.1356	0	0.554352	1.10119	0	1.98644									X		1.98644	0
CS56 N2 6-2		23.5	44.67	31.83								100	23.5	44.67	0	0.758799	1.11452	0	1.4688						X	X				1.4688	0
CS56 N2 6-3		25.41	74.59									100	25.41	74.59	0	0.820471	1.86103	0	2.26824											2.26824	0
CS56 N2 6-4		21.14	48.1	30.76								100	21.14	48.1	0	0.682596	1.2001	0	1.75814											1.75814	0
CS56 N2 6-5		22.7	45.78	31.51								99.99	22.7023	45.7846	0	0.733041	1.14233	0	1.55834											1.55834	0
CS57																																62.1	25.6		12.3
CS58																																65.9	21		13
CS59-61 1-1		13.96	27.9	50.4		7.74						92.26	15.1312	30.2406	0	0.488574	0.754507	0	1.5443						X	X				1.5443	0
CS59-61 1-2	74.88			25.12								25.12	0	0	0	0	0	0	0											0	0
CS59-61 1-3		14.33	31.61	47.2		6.86						93.14	15.3854	33.9382	0	0.496785	0.84676	0	1.70448								X			1.70448	0
CS59-61 1-4		21.49	38.75	37.19		2.57						97.43	22.0569	39.7721	0	0.712201	0.992319	0	1.39331											1.39331	0
CS59-61 1-5		21.05	39.67	32.12		7.16						92.84	22.6734	42.7294	0	0.732109	1.0661	0	1.45621						X	X				1.45621	0
CS59-61 1-6		18.25	34.41	47.34								100	18.25	34.41	0	0.58928	0.858533	0	1.45692						X	X				1.45692	0
CS62
CS63																																40.9	46.8		12.3
CS64																																32.5	54		13.5
CS65																																42.3	23.4	21.7	12.6
CS66																																21.7	61.9		16.4
CS67-68																																73.5	12.6		13.9
CS69 2-1	71.5576		9.06354	16.2098				3.16907				25.2733	0	35.8621	0	0	0.894762	0														XRD CS 70
CS69 2-2	73.8162			26.1838								26.1838	0	0	0	0	0	0
CS69 3-1	84.3996			15.6004								15.6004	0	0	0	0	0	0
CS69 3-2	89.7019			7.93651				2.3616				7.93651	0	0	0	0	0	0
CS69 3-3	85.4429			12.1714				1.36757			1.02 Al	12.1714	0	0	0	0	0	0
CS69 4-1	78.5696			17.3111				4.11928				17.3111	0	0	0	0	0	0
CS69 4-2	73.9783			24.5204				1.00083			0.5 Al	24.5204	0	0	0	0	0	0
CS69 4-3	61.3144	14.3462				24.3394						14.3462	100	0	0	3.22893	0	0	0											0
CS70																																46.2	43.6		10.2
CS71																																66.3	22		11.6
CS72 2-1	30.5381	12.5501	26.7315	29.7081				0.472238				68.9897	18.1912	38.7471		0.587383	0.966745		1.64585								X			1.64585	0	NO XRD
CS72 2-3	70		6.07843	23.9216								30		20.2614		0	0.505525														0
CS72 3-1	31.7839	15.0754	36.7393	14.517			0.041876	1.56337			0.28Al	66.3317	22.7273	55.3872		0.733848	1.38192		1.88311											1.88311	0
CS72 3-2	44.7812	11.1041	24.3587	18.9135				0.842555				54.3763	20.4209	44.7965		0.659377	1.11768		1.69505								X			1.69505	0
CS73																																31.3	59.2		9.5
CS74
CS75 3-1	16.9731	18.9699	38.336	24.8653	0.554675						0.30Al	82.7258	22.931	46.341	0.670498	0.740427	1.15621	0.0275812	1.56155											1.5988	0.0238548	NO XRD
CS75 3-2	34.6993	13.3219	27.5008	24.0262	0.26488						0.19Al	65.1137	20.4594	42.235	0.406796	0.660621	1.05377	0.0167337	1.59512											1.62045	0.0158799
CS75 3-3	19.8196	20.2509	41.3056	18.6238								80.1804	25.2567	51.5159	0	0.815522	1.28533	0	1.57608											1.57608	0
CS75 4-1	22.6523	17.0323	31.9283	28.3871								77.3477	22.0204	41.279	0	0.711023	1.02991	0	1.4485						X	X				1.4485	0
CS75 4-2	17.9263	21.6132	43.622	16.8385								82.0737	26.3339	53.1497	0	0.850304	1.32609	0	1.55955											1.55955	0
CS76 2-2	27.4111	15.1597	27.9385	28.5112	0.376733			0.602773				71.9861	21.0592	38.811	0.523341	0.679988	0.968338	0.0215278	1.42405											1.45571	0.0222317	NO XRD
CS76 2-3	15.9866	20.0391	35.3549	27.0542	1.21576		0.349357					83.6641	23.9519	42.2582	1.45315	0.77339	1.05435	0.0597758	1.36328					X						1.44057	0.0566946
CS76 2-4	9.69453	22.3151	52.5402	14.373	0.305466			0.610932			0.16Al	89.5338	24.9237	58.682	0.341174	0.804769	1.46412	0.0140343	1.81931											1.83675	0.00958549
CS77																																34.3	37.5	17.1	11.2
CS78																																=CS81
CS79																																=CS81
CS80																																=CS81
CS81 3-1	100																															28.7	32.2	23.7	15.4
CS81 3-2	100
CS81 3-3	100
CS81 4-1	100
CS81 4-2	100
CS82																																=CS86
CS83																																=CS86
CS84																																=CS86
CS85																																=CS86
CS86																																48.4	9	18	24.6
CS87																																=CS89
CS88																																=CS89
CS89																																20	36.2	26.8	16.9
CS90																																16.8	52.1	18	13
CS91																																25.4	18.8	43.7	12.1
CS92																																46.2	41.9		11.8
CS93 3-1	10.2899	9.92354	79.7866																													58.4	19	13.8	8.8
CS93 3-2	16.2399	20.6847	47.7129	15.3625								83.7601	24.6952	56.9638	0	0.79739	1.42125	0	1.78238											1.78238	0
CS93 3-3	34.6374	13.1445	26.8456	25.3724								65.3626	20.1102	41.0719	0	0.649344	1.02475	0	1.57813											1.57813	0
CS93 4-1	36.5461	13.4195	25.5878	24.4466								63.4539	21.1484	40.325	0	0.682868	1.00611	0	1.47336						X	X				1.47336	0
CS93 4-2	25.8174	16.3866	34.3884	22.7433	0.664322							74.1826	22.0896	46.3565	0.895522	0.713256	1.1566	0.0368376	1.62157								X			1.67322	0.03185
CS94																																20.6	44	19.8	15.6
CS95 2-1	100																															NO XRD
CS95 2-2	100
CS95 3-1	100
CS95 3-2	100
CS95 4-1	100
CS96																																NUCELO
																																33.5	42.2	15.09	9.4
																																SURFACE
																																	15.6		4.7	79.7	Brushita
CS97																																17.9	38.3	34	9.8
CS98																																38.4	35.5	16.4	9.7
CS99																																24.5	60.1		15.4
CS100 2-1	13.7686	11.5558	58.4893	16.1863								86.2314	13.4009	67.8283	0	0.432706	1.69232	0	3.91102											3.91102	0	NO XRD
CS100 2-2
CS100 4-1	40.9125	13.1193	29.2594	16.7088								59.0875	22.2032	49.5187	0	0.716926	1.2355	0	1.72332								X			1.72332	0
CS100 4-2	32.4317	17.2029	37.085	13.2803								67.5683	25.4601	54.8852	0	0.822088	1.36939	0	1.66575								X			1.66575	0
CS101																																30.1	53		16.9
CS102 3-1	48.04	6.72	23.15	17.87		4.22						47.74	14.0762	48.4918	0	0.454512	1.20988	0	2.66192											2.66192	0	19.6	47.9	20.2	12.3
CS102 3-2	26.79	17.19	34.25	20.32		1.45						71.76	23.9548	47.7285	0	0.773486	1.19083	0	1.53957						X	X				1.53957	0
CS102 3-3	30.89	14.65	29.98	23.17		1.31						67.8	21.6077	44.2183	0	0.697697	1.10325	0	1.58128											1.58128	0
CS102 3-4	9	19.33	38.81	32.86								91	21.2418	42.6484	0	0.685882	1.06408	0	1.55141						X	X				1.55141	0
CS102 3-5	8.66	20.11	37.62	32.95	0.66							91.34	22.0166	41.1868	0.722575	0.710902	1.02761	0.0297234	1.44551						X	X				1.48732	0.0289246
CS102 4-1	7	19.86	38.11	35.03								93	21.3548	40.9785	0	0.689533	1.02242	0	1.48277						X	X				1.48277	0
CS102 4-2	18.62	17.36	33.71	28.89		1.43						79.96	21.7109	42.1586	0	0.701029	1.05186	0	1.50045						X	X				1.50045	0
CS102 4-3	89.84			5.1				5.06				5.1	0	0	0	0	0	0
CS102 4-4	54.15	5.32	14.66	16.51		5.49					3.88 I	36.49	14.5793	40.1754	0	0.470757	1.00238	0	2.12929											2.12929	0
CS102 4-5	54.27	6.54	13.01	21.99		4.2						41.54	15.7439	31.3192	0	0.508358	0.781417	0	1.53714						X	X				1.53714	0
CS102 5-1	8.13	19.67	39.93	32.27								91.87	21.4107	43.4636	0	0.691336	1.08442	0	1.56859											1.56859	0
CS102 5-2	18.67	17.27	33.03	30.21		0.83						80.51	21.4508	41.026	0	0.69263	1.0236	0	1.47785						X	X				1.47785	0
CS102 5-3	39.62	10.04	19.11	28.68		2.55						57.83	17.3612	33.0451	0	0.560582	0.824479	0	1.47076						X	X				1.47076	0
CS102 5-4	47.85	7.55	14.91	26.08		2.51			1.09			48.54	15.5542	30.7169	0	0.502234	0.766391	0	1.52596						X	X				1.52596	0
CS102 5-5	13.08	17.98	34.94	33.08		0.91						86	20.907	40.6279	0	0.675072	1.01367	0	1.50157						X	X				1.50157	0
CS102 6-1	8.35	20.63	36.16	34.06	0.8							91.65	22.5095	39.4544	0.872886	0.726818	0.984392	0.0359065	1.35439					X						1.40379	0.0364758
CS102 6-2	23.32	15.48	29.74	30.33		1.12						75.55	20.4897	39.3647	0	0.6616	0.982152	0	1.48451						X	X				1.48451	0
CS102 7-1	13.57	19.3	38.64	28.49								86.43	22.3302	44.7067	0	0.721027	1.11544	0	1.54701						X	X				1.54701	0
CS102 7-2	81.19	2.99	5.3	7.6				2.92				15.89	18.8169	33.3543	0	0.607584	0.832193	0	1.36968					X						1.36968	0
CS102 7-3	37.38	6.79	15.06	39.41		0.65		0.71				61.26	11.0839	24.5837	0	0.357892	0.613367	0	1.71383								X			1.71383	0
CS102 7-4	24.18	15.57	28.02	31.77		0.46						75.36	20.6608	37.1815	0	0.667124	0.927683	0	1.39057											1.39057	0
CS102 7-5	25.51	15.12	28.05	31.32								74.49	20.298	37.6561	0	0.655409	0.939522	0	1.43349											1.43349	0
CS102 7-6	11.97	19.52	38.71	29.3		0.51						87.53	22.3009	44.2248	0	0.720082	1.10341	0	1.53235						X	X				1.53235	0
CS102 7-7	17.06	16.75	34.3	31.9								82.95	20.1929	41.3502	0	0.652014	1.03169	0	1.58231											1.58231	0
CS102 7-8	10.52	19.71	39.14	30.63								89.48	22.0273	43.7416	0	0.711245	1.09136	0	1.53443						X	X				1.53443	0
CS103																																22.4	64		13.6
CS104																																73.1	13.4		13.5
CS105																																	33.2	41.5	9.6	15.7	Brushite
CS106																																13.5	43.3	32.1	12.1
CS107																																70.1	13.1		16.8
CS108																																56	37.6		6.4
CS109 3-1	100																															15.3	23.5	19.4	41.8
CS109 3-2	66.9			33.1								33.1	0	0	0	0	0	0
CS109 3-3	13.06	18.33	39.02	29.49								86.84	21.1078	44.9332	0	0.681556	1.12109	0	1.6449								X			1.6449	0
CS109 3-4	20.66	19.95	32.69	32.7								85.34	23.3771	38.3056	0	0.75483	0.955729	0	1.26615											1.26615	0
CS109 3-5	11.68	21.31	42.49	24.51								88.31	24.1309	48.1146	0	0.77917	1.20046	0	1.5407						X	X				1.5407	0
CS109 5-1	65.26			34.74								34.74	0	0	0	0	0	0
CS109 5-2	67.72			32.28								32.28	0	0	0	0	0	0
CS109 5-3	67.23			32.77								32.77	0	0	0	0	0	0
CS109 5-4	36.61			36.39								36.39	0	0	0	0	0	0
CS109 6-1	64.03			35.97								35.97	0	0	0	0	0	0
CS109 7-1	100
CS110																																29.6	40.7	17.9	11.8
CS111																																32.6	36.6	21.6	9.2
CS112 1-1	26.15	9.26	23.28	41.31								73.85	12.5389	31.5234	0	0.404873	0.786511	0	1.94261											1.94261	0	35.8	38.8	14.2	11.1
CS112 1-3	100											0
CS112 3-1	75.64			24.36								24.36	0	0	0	0	0	0
CS112 3-2	64.09			35.91								35.91	0	0	0	0	0	0
CS112 3-3	70.06			29.94								29.94	0	0	0	0	0	0
CS112 6-1	27.9	7.8	24.48	39.81								72.09	10.8198	33.9576	0	0.349364	0.847244	0	2.4251											2.4251	0
CS112 6-2	68.62		2.91	26.44		2.03						29.35	0	9.91482	0	0	0.247376	0													0
CS112 6-3	65.8			34.2								34.2	0	0	0	0	0	0
CS112 6-4		8.77	64.74	26.49								100	8.77	64.74	0	0.283177	1.61527	0	5.70409											5.70409	0
CS112 7-1	11.95	13.67	34.04	40.34								88.05	15.5253	38.6599	0	0.5013	0.964567	0	1.92413											1.92413	0
CS112 7-2	9.68	20.19	39.11	29.54	1.48							90.32	22.3539	43.3016	1.63862	0.721791	1.08038	0.0674051	1.4968						X	X				1.59019	0.0623902
CS113																																20.5	48.7	18.8	12
CS114																																NUCLEUS
																																27.8	41.4	18.2	12.6
																																SURFACE
																																25.5	45.5	19.2	9.7
CS115																																62.6	13.5		23.9
CS116																																= CS117
CS117																																54.1	35.6		10.2
CS118 3-1	55.17		5.77	37.38							1.69 Al	43.15	0	13.372	0	0	0.333632	0													0	NO XRD
CS118 3-2	54.34		8.68	36.98								45.66	0	19.0101	0	0	0.474303	0													0
CS118 3-3	47.8		14.61	37.59								52.2	0	27.9885	0	0	0.698316	0													0
CS118 3-4	32.3	11.41	27.22	29.07								67.7	16.8538	40.2068	0	0.544197	1.00316	0	1.84338											1.84338	0
CS118 3-5	100											0
CS119																																34.7	36.1	20.4	8.8
CS120																																65.7	23.5		10.8
CS121																																= CS123
CS122																																= CS123
CS123 1-1	48.64		18.9	30.97								49.87	0	37.8985	0	0	0.945572	0													0	23.9	32.7	36.3	7.1
CS123 1-2		23.38	53.06	22.75								99.19	23.5709	53.4933	0	0.761089	1.33466	0	1.75362											1.75362	0
CS124																																50.1	35.6		14.3
CS125																																= CS129
CS126																																= CS129
CS127																																= CS129
CS128																																= CS129
CS129																																69.5	14.9		15.7
CS130 2-1	8.5	19.46	46.4	25.64								91.5	21.2678	50.7104	0	0.686721	1.26523	0	1.84242											1.84242	0	69.1	19.2		11.7
CS130 2-2	28.96	12.33	30.97	27.74								71.04	17.3564	43.5952	0	0.560427	1.0877	0	1.94085											1.94085	0
CS130 2-3	15.79	16.54	39.03	28.63								84.2	19.6437	46.3539	0	0.634282	1.15653	0	1.82338											1.82338	0
CS130 3-1	26.53	11.59	27.39	34.5								73.48	15.773	37.2754	0	0.509299	0.930026	0	1.82609											1.82609	0
CS130 3-2	28.56	15.67	38.16	17.62								71.45	21.9314	53.408	0	0.70815	1.33253	0	1.88171											1.88171	0
CS131																																= CS134
CS132																																= CS134
CS133																																= CS134
CS134																																39	20.8	28.1	12.1
CS135																																72.6	14.4		12.9
CS136 2-1	17.64	15.21	37.46	29.68								82.35	18.4699	45.4888	0	0.596382	1.13495	0	1.90306											1.90306	0	25.2	50.6		8.4	15.8	Brushite
CS136 2-2	15.94	17.47	43.83	22.76								84.06	20.7828	52.1413	0	0.671061	1.30093	0	1.93862											1.93862	0
CS136 2-3	27.57	11.64	38.55	22.24								72.43	16.0707	53.2238	0	0.518911	1.32794	0	2.55909											2.55909	0
CS137																																39.9	51.7		9.3
CS138 1-1		14.37	68.89	18.73								101.99	14.0896	67.5458	0	0.454944	1.68528	0	3.70436											3.70436	0	35	55.5		9.6
CS138 1-2		7.5	92.5									100	7.5	92.5	0	0.24217	2.30788	0	9.53002											9.53002	0
CS138 2-1			62.04	37.96								100	0	62.04	0	0	1.5479	0													0
CS138 2-2	33.23	9.43	57.34									66.77	14.1231	85.8769	0	0.456025	2.14264	0	4.6985											4.6985	0
